# Supplementary material for: Tree Root-Associated Microbial Communities Depend on Various Floor Management Systems in an Intensive Apple (Malus × domestica Borkh.) Orchard
Source: Int J Mol Sci. 2023 Jun 8;24(12):9898. doi: 10.3390/ijms24129898 (PMC10297936; doi:10.3390/ijms24129898)
Supplement: Supplementary file 1 [file ijms-24-09898-s001.zip]

Archive with 1 entries (1 files):
- ijms-2372068-supplementary.pdf
